# Supplementary material for: Risk Factors for Unplanned Higher-Level Re-Amputation and Mortality after Lower Extremity Amputation in Chronic Limb-Threatening Ischemia
Source: J Clin Med. 2024 Jul 10;13(14):4020. doi: 10.3390/jcm13144020 (PMC11277533; doi:10.3390/jcm13144020)
Supplement: Supplementary file 1 [file jcm-13-04020-s001.zip]

Archive with 1 entries (1 files):
- jcm-3015286-supplementary.pdf
